# Supplementary material for: 2-Bromo-1-(4-methoxy­phen­yl)ethanone
Source: Acta Crystallogr Sect E Struct Rep Online. 2009 Aug 26;65(Pt 9):o2245. doi: 10.1107/S1600536809033303 (PMC2969964; doi:10.1107/S1600536809033303)
Supplement: Supplementary file 2 [file e-65-o2245-Isup2.hkl]

# 
# h,k,l, Fc-squared, Fo-squared, sigma(Fo-squared) and status flag 
# 
data_I
_shelx_title ' W in P2(1)/c' 
_shelx_refln_list_code          4 
_shelx_F_calc_maximum      210.74 
_exptl_crystal_F_000       456.00 
_reflns_d_resolution_high  0.8321 
 
loop_ 
 _symmetry_equiv_pos_as_xyz 
 'x, y, z' 
 '-x, y+1/2, -z+1/2' 
 '-x, -y, -z' 
 'x, -y-1/2, z-1/2' 
 
_cell_length_a     7.7360 
_cell_length_b    12.4410 
_cell_length_c    10.0480 
_cell_angle_alpha  90.000 
_cell_angle_beta  111.420 
_cell_angle_gamma  90.000 
 
_shelx_F_squared_multiplier     1.000 
 
loop_ 
 _refln_index_h 
 _refln_index_k 
 _refln_index_l 
 _refln_F_squared_calc 
 _refln_F_squared_meas 
 _refln_F_squared_sigma 
 _refln_observed_status 
   1   0   0      386.81      532.99     11.30 o 
   2   0   0    44409.93    39255.43    474.59 o 
   3   0   0     3048.88     3327.33     41.67 o 
   4   0   0      750.81      815.11     27.71 o 
   5   0   0     2412.89     2604.90     51.35 o 
   6   0   0       26.42       62.08     26.45 o 
   7   0   0      323.72      241.20     35.81 o 
   8   0   0        5.41       17.68     31.47 o 
   1   1   0     2822.74     2989.92     21.27 o 
   2   1   0     2537.79     2639.05     26.94 o 
   3   1   0     1324.19     1415.73     25.65 o 
   4   1   0     2033.20     2146.85     38.05 o 
   5   1   0       32.58       38.88     19.88 o 
   6   1   0      489.48      513.57     33.80 o 
   7   1   0       77.11       68.93     30.97 o 
   8   1   0       14.61       60.49     31.04 o 
   0   2   0     4965.81     4878.59    119.31 o 
   1   2   0      369.62      372.88      9.93 o 
   2   2   0     2693.22     2818.80     29.50 o 
   3   2   0     1394.33     1386.05     26.34 o 
   4   2   0      396.81      422.86     21.42 o 
   5   2   0     1001.58     1035.29     34.71 o 
   6   2   0        0.38       26.68     26.68 o 
   7   2   0      256.50      281.97     36.26 o 
   8   2   0       21.20       26.43     32.68 o 
   1   3   0        0.23        5.50      6.37 o 
   2   3   0      227.05      212.73     12.58 o 
   3   3   0      177.35      198.30     14.87 o 
   4   3   0       11.35       10.92     15.88 o 
   5   3   0      121.46      138.88     22.94 o 
   6   3   0        1.26       33.23     25.19 o 
   7   3   0       13.58       10.77     31.07 o 
   8   3   0        0.20       18.21     34.07 o 
   0   4   0     6995.53     6768.51     47.74 o 
   1   4   0       36.74       33.15      8.88 o 
   2   4   0     1259.73     1098.62     24.39 o 
   3   4   0       43.58       44.05     13.52 o 
   4   4   0       19.34        3.18     17.06 o 
   5   4   0      251.41      296.93     26.16 o 
   6   4   0       54.95       93.30     28.16 o 
   7   4   0       64.82       92.50     32.84 o 
   8   4   0       17.28       10.35     34.26 o 
   1   5   0     7390.91     6733.54     53.76 o 
   2   5   0      457.69      414.02     19.07 o 
   3   5   0     1262.18     1267.69     32.35 o 
   4   5   0     1405.74     1487.44     38.87 o 
   5   5   0       18.54       29.24     24.97 o 
   6   5   0      493.59      570.62     36.91 o 
   7   5   0       19.21       21.89     34.52 o 
   8   5   0       36.35       53.47     34.89 o 
   0   6   0     8212.23     7961.10     65.35 o 
   1   6   0     1167.77     1178.27     27.69 o 
   2   6   0     4357.04     4269.10     51.60 o 
   3   6   0     2825.70     2760.44     47.32 o 
   4   6   0      502.88      537.74     30.83 o 
   5   6   0     1201.99     1286.01     45.27 o 
   6   6   0        3.23       16.24     31.42 o 
   7   6   0      163.52       94.29     39.59 o 
   1   7   0     1399.74     1268.75     33.47 o 
   2   7   0     1024.75      913.31     30.52 o 
   3   7   0      503.84      450.25     28.58 o 
   4   7   0      746.13      711.26     36.36 o 
   5   7   0       21.86       38.69     28.22 o 
   6   7   0      196.56      212.49     34.53 o 
   7   7   0       19.34       73.18     31.94 o 
   0   8   0      485.93      488.12     27.01 o 
   1   8   0       57.14       53.99     19.12 o 
   2   8   0      421.04      487.67     27.74 o 
   3   8   0      247.39      221.12     27.79 o 
   4   8   0       98.63       87.09     28.38 o 
   5   8   0      301.03      277.55     36.92 o 
   6   8   0        0.56       14.30     34.82 o 
   7   8   0      143.40      101.30     37.36 o 
   1   9   0      196.67      132.91     25.60 o 
   2   9   0      201.14      240.89     26.79 o 
   3   9   0       16.52       45.16     27.07 o 
   4   9   0       13.07       54.29     26.71 o 
   5   9   0        0.46       23.61     32.11 o 
   6   9   0       26.78       78.82     33.77 o 
   0  10   0       36.71       58.06     25.42 o 
   1  10   0       60.68       19.65     28.29 o 
   2  10   0       21.84       27.18     27.18 o 
   3  10   0      224.03      208.75     35.12 o 
   4  10   0        9.69       18.97     29.66 o 
   5  10   0      106.93      161.95     35.87 o 
   6  10   0       13.34       24.91     34.64 o 
   1  11   0      933.95      944.43     47.24 o 
   2  11   0      398.44      390.00     37.99 o 
   3  11   0      293.41      302.42     38.13 o 
   4  11   0      297.37      331.55     40.22 o 
   5  11   0        4.70       34.70     35.72 o 
   0  12   0      361.99      408.49     37.30 o 
   1  12   0       15.98       21.29     33.20 o 
   2  12   0      249.06      260.32     40.32 o 
   3  12   0       86.60      170.77     36.36 o 
   4  12   0       50.73       90.06     35.31 o 
   5  12   0       86.01       93.89     37.34 o 
   1  13   0      169.99      230.73     39.82 o 
   2  13   0       73.26       42.40     37.68 o 
   3  13   0      123.73       57.43     38.33 o 
   4  13   0       61.32        1.35     37.54 o 
   0  14   0       49.63        8.97     36.41 o 
   1  14   0        0.76        9.86     35.32 o 
   2  14   0       23.46       13.95     38.50 o 
   3  14   0        3.40       54.47     35.54 o 
  -8   1   1       55.62       57.44     28.82 o 
  -7   1   1       42.79       31.56     25.69 o 
  -6   1   1       16.26       32.12     25.20 o 
  -5   1   1      412.85      438.73     25.62 o 
  -4   1   1       45.66       64.79     16.48 o 
  -3   1   1     1527.78     1797.19     30.97 o 
  -2   1   1     3041.44     4016.97     37.54 o 
  -1   1   1      473.63      542.85     12.35 o 
   0   1   1      232.97      278.56     30.65 o 
   1   1   1      117.57      140.18      9.21 o 
   2   1   1     5625.50     6630.75     53.33 o 
   3   1   1      459.34      457.62     20.72 o 
   4   1   1     1489.12     1611.20     39.16 o 
   5   1   1      350.94      347.59     30.44 o 
   6   1   1        6.72       26.86     26.58 o 
   7   1   1      156.96      180.41     33.99 o 
   8   1   1       38.50       33.12     33.77 o 
  -8   2   1       51.97       12.61     25.70 o 
  -7   2   1      289.89      271.77     28.43 o 
  -6   2   1      757.69      867.40     37.21 o 
  -5   2   1      744.20      813.30     30.75 o 
  -4   2   1     4141.49     4418.34     51.55 o 
  -3   2   1       28.30       25.38     10.68 o 
  -2   2   1     5270.00     5386.35     41.16 o 
  -1   2   1     2823.29     2812.51     25.39 o 
   0   2   1      910.44      833.94     65.40 o 
   1   2   1     4806.75     5241.50     38.19 o 
   2   2   1        1.91        2.16      9.60 o 
   3   2   1     1775.29     1816.13     33.39 o 
   4   2   1      450.65      424.42     25.03 o 
   5   2   1      199.39      198.92     25.24 o 
   6   2   1      639.16      738.14     37.60 o 
   7   2   1       43.60       34.76     31.96 o 
   8   2   1      168.53      168.12     33.96 o 
  -8   3   1       75.22       78.84     26.37 o 
  -7   3   1       93.11       49.68     27.97 o 
  -6   3   1       55.55       29.14     26.08 o 
  -5   3   1     1717.98     1831.95     42.54 o 
  -4   3   1       82.31       80.43     17.43 o 
  -3   3   1     6417.54     6374.83     57.16 o 
  -2   3   1     1371.97     1416.78     24.68 o 
  -1   3   1     3018.27     2771.97     28.60 o 
   0   3   1     7733.45     6499.48    148.95 o 
   1   3   1       89.28      108.98      9.44 o 
   2   3   1    10957.71    10981.64     67.61 o 
   3   3   1      922.98      869.36     25.89 o 
   4   3   1     2621.68     2741.76     49.48 o 
   5   3   1      510.47      503.32     31.39 o 
   6   3   1      120.97      136.07     31.51 o 
   7   3   1      134.38      180.44     33.70 o 
   8   3   1        2.32       92.65     31.75 o 
  -8   4   1        7.56       10.27     25.53 o 
  -7   4   1       50.92       53.57     26.90 o 
  -6   4   1      154.68      133.98     27.84 o 
  -5   4   1       48.66       59.11     22.02 o 
  -4   4   1     1094.02     1133.04     32.21 o 
  -3   4   1      110.59       84.81     15.26 o 
  -2   4   1     2697.45     2712.52     35.41 o 
  -1   4   1     2329.08     2278.69     29.64 o 
   0   4   1     2845.77     2594.07    125.24 o 
   1   4   1     6978.42     6586.11     49.62 o 
   2   4   1      772.32      841.20     23.08 o 
   3   4   1     4351.18     4253.78     52.70 o 
   4   4   1       51.64       61.47     19.31 o 
   5   4   1      776.61      805.85     37.85 o 
   6   4   1      219.69      212.98     33.46 o 
   7   4   1       25.81       18.27     33.62 o 
   8   4   1       80.82        5.63     35.00 o 
  -8   5   1        8.61       13.73     26.30 o 
  -7   5   1       64.34       25.94     27.72 o 
  -6   5   1       18.91        7.09     25.84 o 
  -5   5   1      233.40      237.93     27.04 o 
  -4   5   1        5.48       10.23     18.47 o 
  -3   5   1      477.49      464.61     22.14 o 
  -2   5   1      368.94      375.31     18.94 o 
  -1   5   1     1247.27     1238.89     26.19 o 
   0   5   1       49.84       29.03      9.45 o 
   1   5   1      656.45      630.88     20.20 o 
   2   5   1       11.29       18.16     13.40 o 
   3   5   1       37.97       21.63     17.69 o 
   4   5   1       54.88       67.17     21.41 o 
   5   5   1      147.51      133.35     29.19 o 
   6   5   1       28.62       10.82     30.48 o 
   7   5   1       48.02        1.20     35.19 o 
  -8   6   1        0.32        1.73     24.11 o 
  -7   6   1       11.74        2.85     27.84 o 
  -6   6   1       19.52       16.63     27.01 o 
  -5   6   1        8.75       14.47     22.93 o 
  -4   6   1      348.42      389.73     27.01 o 
  -3   6   1       53.47       24.08     18.74 o 
  -2   6   1      226.42      255.51     19.14 o 
  -1   6   1      153.94      151.89     15.86 o 
   0   6   1      916.29     1046.33     19.10 o 
   1   6   1        3.91       23.77     13.13 o 
   2   6   1      799.42      832.21     27.96 o 
   3   6   1        1.24       14.67     18.58 o 
   4   6   1       73.32       92.59     23.67 o 
   5   6   1       27.69       20.92     28.59 o 
   6   6   1       10.61       55.44     30.02 o 
   7   6   1       23.28       70.45     33.27 o 
  -7   7   1       37.73       90.27     27.13 o 
  -6   7   1      109.78      108.74     28.07 o 
  -5   7   1      194.24      196.65     28.84 o 
  -4   7   1      112.16       55.79     25.55 o 
  -3   7   1      502.79      504.71     27.37 o 
  -2   7   1       10.81       21.44     17.35 o 
  -1   7   1      692.75      650.08     27.06 o 
   0   7   1      959.91      973.70     51.57 o 
   1   7   1      175.49      192.17     20.03 o 
   2   7   1     1209.64     1179.67     34.84 o 
   3   7   1      104.83       77.55     23.30 o 
   4   7   1      168.43      186.37     29.87 o 
   5   7   1      350.69      305.30     35.51 o 
   6   7   1        1.31       22.50     32.90 o 
   7   7   1      136.35      107.16     37.16 o 
  -7   8   1       91.70       30.63     29.64 o 
  -6   8   1      139.62      142.47     27.91 o 
  -5   8   1       49.21       66.75     27.70 o 
  -4   8   1     1164.80     1095.38     42.65 o 
  -3   8   1      178.94      152.47     25.71 o 
  -2   8   1     1736.24     1688.15     42.94 o 
  -1   8   1     1853.05     1883.08     43.32 o 
   0   8   1      311.83      320.75     17.00 o 
   1   8   1     2929.98     2870.93     51.83 o 
   2   8   1       85.79       74.52     22.33 o 
   3   8   1     1198.18     1200.29     42.95 o 
   4   8   1      211.14      172.96     31.61 o 
   5   8   1       92.39      106.70     32.68 o 
   6   8   1       52.45       80.56     32.93 o 
  -7   9   1       16.04       10.76     26.75 o 
  -6   9   1       14.68       33.41     27.52 o 
  -5   9   1      408.64      309.80     32.90 o 
  -4   9   1       91.22       48.30     29.25 o 
  -3   9   1     1413.52     1358.21     45.46 o 
  -2   9   1     1449.88     1448.10     43.92 o 
  -1   9   1     1218.85     1238.48     42.26 o 
   0   9   1     2679.91     2778.23     39.35 o 
   1   9   1       70.66      106.52     23.34 o 
   2   9   1     1671.73     1767.35     49.39 o 
   3   9   1      167.58      192.24     30.49 o 
   4   9   1      488.43      504.52     39.94 o 
   5   9   1      151.16      154.25     35.42 o 
   6   9   1       52.08       17.44     35.26 o 
  -6  10   1       59.67       53.51     27.80 o 
  -5  10   1       45.79       27.64     29.22 o 
  -4  10   1       87.58       88.30     29.31 o 
  -3  10   1       12.92        3.00     26.20 o 
  -2  10   1      381.26      404.72     34.49 o 
  -1  10   1      527.86      546.13     36.70 o 
   0  10   1     1093.31     1119.55     31.97 o 
   1  10   1      790.27      804.50     42.43 o 
   2  10   1      263.51      275.26     32.68 o 
   3  10   1      406.45      424.37     39.51 o 
   4  10   1       61.49       79.37     32.26 o 
   5  10   1       97.25      124.01     38.29 o 
   6  10   1      110.05       39.59     37.56 o 
  -6  11   1        0.09       17.77     25.17 o 
  -5  11   1       55.81       61.51     29.39 o 
  -4  11   1       10.44       29.95     29.46 o 
  -3  11   1      124.78      129.82     30.64 o 
  -2  11   1       52.23       61.15     29.51 o 
  -1  11   1       31.04       82.27     27.88 o 
   0  11   1       54.31       39.68     22.46 o 
   1  11   1       17.07       39.82     29.86 o 
   2  11   1       59.03       96.70     32.38 o 
   3  11   1       50.43       10.11     35.18 o 
   4  11   1       59.45       49.24     36.86 o 
   5  11   1       12.13        7.76     35.86 o 
  -5  12   1        5.10       11.01     27.34 o 
  -4  12   1        0.19       23.76     29.73 o 
  -3  12   1       10.84       22.59     29.82 o 
  -2  12   1        1.33        9.41     30.30 o 
  -1  12   1       30.26       15.79     30.40 o 
   0  12   1        1.30       15.07     23.03 o 
   1  12   1       46.05       90.27     32.48 o 
   2  12   1       18.78        5.27     35.92 o 
   3  12   1       29.94        6.69     35.43 o 
   4  12   1       15.06       36.96     36.96 o 
  -4  13   1        8.12        7.39     27.85 o 
  -3  13   1      140.18      130.99     31.98 o 
  -2  13   1       31.10       13.27     33.41 o 
  -1  13   1      115.35      139.36     34.67 o 
   0  13   1      111.38      121.85     27.07 o 
   1  13   1        5.45       38.18     38.18 o 
   2  13   1       53.43       37.95     40.40 o 
   3  13   1       13.63       31.84     36.79 o 
  -3  14   1       14.62       36.30     30.18 o 
  -2  14   1      131.49      127.35     34.27 o 
  -1  14   1      167.48      107.46     37.89 o 
   0  14   1       55.20       61.60     26.95 o 
   1  14   1      186.74      150.45     43.94 o 
   2  14   1       10.02        8.53     37.04 o 
  -9   0   2       19.31       11.81     26.49 o 
  -8   0   2      160.14      227.26     30.11 o 
  -7   0   2        8.63       17.61     26.55 o 
  -6   0   2      670.59      608.67     36.10 o 
  -5   0   2      349.67      362.85     25.36 o 
  -4   0   2      286.20      306.03     19.71 o 
  -3   0   2     1777.60     1714.81     30.28 o 
  -2   0   2    17128.70    16165.63    310.39 o 
  -1   0   2     4948.42     5394.25     38.38 o 
   0   0   2    12961.81    11668.89    164.36 o 
   1   0   2     1977.87     2111.27     29.01 o 
   2   0   2     2819.23     2869.42     41.03 o 
   3   0   2       17.27       18.90     15.65 o 
   4   0   2     2095.71     2266.99     52.09 o 
   5   0   2      237.82      163.73     31.35 o 
   6   0   2      514.10      507.43     43.55 o 
   7   0   2       89.96       75.16     38.25 o 
  -9   1   2       55.11       53.44     33.63 o 
  -8   1   2        3.66       15.19     34.67 o 
  -7   1   2      290.51      241.66     35.61 o 
  -6   1   2      349.22      421.72     31.45 o 
  -5   1   2      713.20      701.34     33.30 o 
  -4   1   2     7007.93     7740.95     74.24 o 
  -3   1   2      761.06      750.66     24.33 o 
  -2   1   2    33252.67    30250.39    464.13 o 
  -1   1   2      140.91      190.08     10.72 o 
   0   1   2    17449.05    16587.45   1412.68 o 
   1   1   2     5811.05     6487.30     51.46 o 
   2   1   2      830.57      881.80     24.99 o 
   3   1   2     5689.28     6230.25     67.63 o 
   4   1   2        9.34        0.77     21.16 o 
   5   1   2      982.86     1035.32     44.59 o 
   6   1   2       33.65        5.73     31.78 o 
   7   1   2        6.94       34.09     34.36 o 
  -9   2   2        0.11       13.77     24.91 o 
  -8   2   2       36.54       43.37     28.65 o 
  -7   2   2        2.95       26.17     26.17 o 
  -6   2   2      196.20      215.10     27.19 o 
  -5   2   2       84.30       47.00     21.19 o 
  -4   2   2      534.62      580.67     24.14 o 
  -3   2   2      486.34      503.21     20.66 o 
  -2   2   2      143.04      132.63     12.44 o 
  -1   2   2     1201.91     1180.58     21.28 o 
   0   2   2     1047.56     1188.81     63.33 o 
   1   2   2      119.65      137.82     11.80 o 
   2   2   2     1123.94     1177.75     27.72 o 
   3   2   2      236.96      257.44     20.30 o 
   4   2   2      224.26      204.96     24.41 o 
   5   2   2      378.58      389.03     33.13 o 
   6   2   2        2.14       25.15     29.96 o 
   7   2   2      145.80      101.14     36.79 o 
  -8   3   2       14.54        3.92     29.51 o 
  -7   3   2       92.84       95.58     28.01 o 
  -6   3   2       57.86       44.24     24.51 o 
  -5   3   2      114.93      129.30     20.10 o 
  -4   3   2       12.33       17.31     15.50 o 
  -3   3   2        0.34       10.61     11.82 o 
  -2   3   2      358.89      374.04     15.85 o 
  -1   3   2      276.63      274.38     12.43 o 
   0   3   2      333.37      341.93     29.00 o 
   1   3   2       57.06       70.57     11.02 o 
   2   3   2       38.99       60.47     13.12 o 
   3   3   2       22.29       44.28     16.61 o 
   4   3   2       16.21       45.17     19.95 o 
   5   3   2        5.55        9.38     26.32 o 
   6   3   2        0.08        4.39     29.24 o 
   7   3   2       34.13      103.04     33.10 o 
  -8   4   2       67.64       89.74     30.99 o 
  -7   4   2        8.36       25.31     28.39 o 
  -6   4   2      290.61      366.81     29.54 o 
  -5   4   2      102.86       80.03     21.76 o 
  -4   4   2      107.28      125.52     18.15 o 
  -3   4   2     1346.78     1309.47     29.44 o 
  -2   4   2        3.05       10.97     10.97 o 
  -1   4   2     4720.42     4336.06     43.55 o 
   0   4   2       11.74       15.20      6.52 o 
   1   4   2     2288.53     2427.58     34.87 o 
   2   4   2      449.28      428.51     20.68 o 
   3   4   2       36.37       28.41     17.99 o 
   4   4   2      664.60      674.08     33.61 o 
   5   4   2       47.12        3.82     26.58 o 
   6   4   2      102.58       79.51     30.96 o 
   7   4   2       33.77       43.56     33.76 o 
  -8   5   2        1.71       30.04     30.04 o 
  -7   5   2      205.92      212.75     30.46 o 
  -6   5   2       68.59       85.28     26.14 o 
  -5   5   2      444.45      438.31     29.76 o 
  -4   5   2     1271.84     1289.10     36.18 o 
  -3   5   2       38.48        3.36     16.01 o 
  -2   5   2     6804.49     6353.41     59.54 o 
  -1   5   2      759.27      699.94     22.50 o 
   0   5   2     5113.75     4717.08    256.01 o 
   1   5   2     1969.89     1941.45     34.16 o 
   2   5   2      107.76      109.44     15.61 o 
   3   5   2     2132.74     2021.00     44.93 o 
   4   5   2      123.33      163.86     23.70 o 
   5   5   2      643.61      689.68     40.08 o 
   6   5   2      104.10       69.53     32.29 o 
   7   5   2       41.04       47.74     33.29 o 
  -8   6   2       60.14       30.96     29.82 o 
  -7   6   2       16.34        5.14     29.73 o 
  -6   6   2      260.45      260.06     31.46 o 
  -5   6   2      673.19      655.27     37.19 o 
  -4   6   2      235.22      209.37     25.03 o 
  -3   6   2     2814.88     2829.63     48.29 o 
  -2   6   2       62.63       62.88     16.17 o 
  -1   6   2     2771.21     2622.84     41.41 o 
   0   6   2     1942.90     1874.89     87.89 o 
   1   6   2      955.11      873.55     28.68 o 
   2   6   2     2622.53     2667.72     46.17 o 
   3   6   2       55.51       41.04     20.32 o 
   4   6   2     1030.54      962.85     40.97 o 
   5   6   2       55.87        2.18     31.81 o 
   6   6   2      156.17      135.61     38.46 o 
   7   6   2       61.32       80.40     33.82 o 
  -8   7   2        0.14       29.00     29.00 o 
  -7   7   2      214.62      196.37     33.51 o 
  -6   7   2      115.55      108.01     31.09 o 
  -5   7   2      532.86      515.39     34.81 o 
  -4   7   2     1043.90     1033.39     38.80 o 
  -3   7   2      362.91      328.93     25.28 o 
  -2   7   2     2048.08     2128.76     43.01 o 
  -1   7   2      262.22      254.79     21.66 o 
   0   7   2     1594.25     1657.65    155.66 o 
   1   7   2     2183.21     2222.20     42.66 o 
   2   7   2      470.03      442.94     28.89 o 
   3   7   2     1877.95     1882.31     47.23 o 
   4   7   2        6.86       17.07     27.57 o 
   5   7   2      517.50      502.88     41.12 o 
   6   7   2       86.71       63.17     36.12 o 
  -7   8   2        7.27       24.53     30.04 o 
  -6   8   2      119.28      143.61     30.82 o 
  -5   8   2       10.70       23.87     27.14 o 
  -4   8   2      243.53      220.51     30.65 o 
  -3   8   2       42.23       67.80     22.99 o 
  -2   8   2        5.01        7.21     20.44 o 
  -1   8   2      171.26      211.49     22.98 o 
   0   8   2      394.33      382.41     19.07 o 
   1   8   2      116.17      122.17     21.20 o 
   2   8   2      196.38      196.68     26.33 o 
   3   8   2       11.60        1.00     25.88 o 
   4   8   2        4.17        4.37     28.32 o 
   5   8   2      160.88       94.14     36.98 o 
   6   8   2        0.79       30.92     36.37 o 
  -7   9   2        0.07       40.76     27.77 o 
  -6   9   2       74.65        4.19     30.18 o 
  -5   9   2        6.09        3.18     27.78 o 
  -4   9   2      234.37      192.95     32.05 o 
  -3   9   2        0.28       25.46     25.46 o 
  -2   9   2       16.43       25.04     23.24 o 
  -1   9   2        6.24       19.21     22.90 o 
   0   9   2       41.82       50.32     20.85 o 
   1   9   2        1.02       53.80     22.74 o 
   2   9   2       12.67        0.00     27.07 o 
   3   9   2        0.85       15.09     28.43 o 
   4   9   2      118.32      110.52     34.12 o 
   5   9   2        0.34        9.95     34.05 o 
   6   9   2       43.99       32.15     35.47 o 
  -6  10   2       74.96       53.52     29.80 o 
  -5  10   2      115.37       85.83     31.68 o 
  -4  10   2      230.65      273.88     31.12 o 
  -3  10   2      484.56      480.77     35.92 o 
  -2  10   2      203.27      193.15     30.81 o 
  -1  10   2      630.81      612.50     39.93 o 
   0  10   2        4.25        8.06     19.44 o 
   1  10   2      221.54      225.16     33.24 o 
   2  10   2      154.90      176.05     31.64 o 
   3  10   2        2.09       10.77     30.26 o 
   4  10   2      138.62      147.70     38.20 o 
   5  10   2       18.54       16.63     34.89 o 
  -6  11   2        8.99       31.44     27.58 o 
  -5  11   2       72.71       63.64     30.69 o 
  -4  11   2       99.48       81.68     31.49 o 
  -3  11   2       24.80       27.58     30.53 o 
  -2  11   2      107.62      106.77     31.70 o 
  -1  11   2       63.31       91.23     31.40 o 
   0  11   2       52.96       71.62     22.37 o 
   1  11   2      358.43      503.61     36.61 o 
   2  11   2       29.24       28.61     35.38 o 
   3  11   2      272.24      257.06     40.89 o 
   4  11   2        1.08       24.79     33.27 o 
   5  11   2       86.26      117.09     35.20 o 
  -5  12   2       40.63       51.51     31.89 o 
  -4  12   2       88.56       48.50     34.59 o 
  -3  12   2      277.21      334.04     37.52 o 
  -2  12   2        0.50       27.49     32.84 o 
  -1  12   2      669.16      695.28     48.35 o 
   0  12   2      296.05      336.68     46.78 o 
   1  12   2      469.38      459.24     45.16 o 
   2  12   2      403.36      391.78     44.37 o 
   3  12   2       38.24       39.03     39.03 o 
   4  12   2      162.62      161.38     39.98 o 
  -4  13   2       66.84       54.30     32.79 o 
  -3  13   2       10.16        6.13     33.92 o 
  -2  13   2      153.18      159.69     38.29 o 
  -1  13   2        4.58       34.31     35.48 o 
   0  13   2      139.86      149.05     33.29 o 
   1  13   2      114.05      121.27     41.02 o 
   2  13   2       58.82      110.50     37.49 o 
   3  13   2      143.41      158.11     40.91 o 
  -3  14   2       17.44       42.65     32.94 o 
  -2  14   2        0.02       49.11     33.93 o 
  -1  14   2       23.97       68.07     37.20 o 
   0  14   2        2.63       17.37     27.66 o 
   1  14   2       31.74        8.96     40.73 o 
   2  14   2        3.88       55.42     37.25 o 
  -9   1   3       10.32       26.04     31.20 o 
  -8   1   3       43.02       14.99     32.00 o 
  -7   1   3       31.32       34.11     27.49 o 
  -6   1   3      679.20      626.81     34.83 o 
  -5   1   3        9.11       11.80     19.41 o 
  -4   1   3     4117.67     4272.60     56.84 o 
  -3   1   3      352.67      367.49     19.19 o 
  -2   1   3     2837.95     3129.67     40.57 o 
  -1   1   3      681.04      718.23     19.78 o 
   0   1   3      521.61      621.13     46.49 o 
   1   1   3      749.54      780.94     22.83 o 
   2   1   3      875.04      915.55     28.19 o 
   3   1   3       61.37       58.02     19.38 o 
   4   1   3      261.98      270.10     30.20 o 
   5   1   3        8.81       41.33     28.34 o 
   6   1   3       39.24       61.18     34.54 o 
   7   1   3       22.83        8.00     36.35 o 
  -9   2   3       35.45       24.72     29.46 o 
  -8   2   3        7.04        3.24     28.81 o 
  -7   2   3      413.53      377.02     34.49 o 
  -6   2   3        7.50        0.87     23.88 o 
  -5   2   3     1224.25     1251.54     38.15 o 
  -4   2   3        8.69       16.91     16.91 o 
  -3   2   3      477.86      463.55     21.91 o 
  -2   2   3     2493.45     2509.63     37.17 o 
  -1   2   3        8.76        7.90      9.52 o 
   0   2   3    14076.76    12523.14   1129.69 o 
   1   2   3      116.38      114.59     14.22 o 
   2   2   3     4616.01     4793.26     57.62 o 
   3   2   3      805.88      763.44     30.60 o 
   4   2   3        8.87       11.80     23.46 o 
   5   2   3     1113.60     1140.04     46.41 o 
   6   2   3      172.49      143.99     36.85 o 
   7   2   3      287.32      190.52     38.97 o 
  -9   3   3       37.87       15.99     27.06 o 
  -8   3   3       44.25       56.21     27.90 o 
  -7   3   3       47.93       69.03     26.58 o 
  -6   3   3      586.67      613.97     33.86 o 
  -5   3   3       73.69       92.99     20.82 o 
  -4   3   3     2097.06     2049.75     41.94 o 
  -3   3   3     1444.86     1481.78     33.24 o 
  -2   3   3     1571.73     1457.73     29.83 o 
  -1   3   3     4759.59     4476.54     48.22 o 
   0   3   3        0.60        9.69      7.43 o 
   1   3   3     6795.52     7165.33     63.61 o 
   2   3   3     1163.66     1195.60     33.06 o 
   3   3   3     2179.97     2162.50     47.25 o 
   4   3   3     1496.96     1487.72     45.90 o 
   5   3   3      197.36      224.41     31.46 o 
   6   3   3      582.31      560.58     43.13 o 
   7   3   3        0.63       24.70     35.40 o 
  -8   4   3       27.28       30.23     30.23 o 
  -7   4   3      143.07      120.01     29.42 o 
  -6   4   3        2.09       23.18     23.81 o 
  -5   4   3      976.87      946.46     34.76 o 
  -4   4   3      333.09      266.14     22.87 o 
  -3   4   3     1309.21     1189.50     31.76 o 
  -2   4   3     2241.40     2036.68     35.31 o 
  -1   4   3        1.56        3.44     11.51 o 
   0   4   3     5742.57     5415.70    508.63 o 
   1   4   3     1746.43     1908.22     35.61 o 
   2   4   3     2495.85     2432.27     46.27 o 
   3   4   3     1593.52     1574.74     41.92 o 
   4   4   3      150.11      142.30     28.15 o 
   5   4   3      484.20      395.50     37.38 o 
   6   4   3       34.57        7.20     35.22 o 
   7   4   3       72.68       74.16     34.88 o 
  -8   5   3        6.47       30.17     30.17 o 
  -7   5   3        1.70        2.91     25.45 o 
  -6   5   3       47.82       14.48     26.06 o 
  -5   5   3       27.03       47.17     21.08 o 
  -4   5   3      368.28      346.20     24.30 o 
  -3   5   3     1026.29      958.84     30.33 o 
  -2   5   3     2456.26     2456.94     40.96 o 
  -1   5   3     3174.68     3079.14     44.00 o 
   0   5   3     2287.20     2448.20    177.02 o 
   1   5   3     1818.74     1861.96     37.48 o 
   2   5   3        5.86        2.79     17.69 o 
   3   5   3      557.51      557.79     30.03 o 
   4   5   3      160.47      156.14     29.37 o 
   5   5   3       69.26       89.59     30.50 o 
   6   5   3       36.13       59.18     31.83 o 
   7   5   3        0.34       15.68     34.10 o 
  -8   6   3        0.54       42.48     27.90 o 
  -7   6   3        3.11       67.59     29.30 o 
  -6   6   3        1.31       20.25     28.22 o 
  -5   6   3       28.64       55.60     23.87 o 
  -4   6   3        0.75       14.72     19.67 o 
  -3   6   3       71.29       90.27     18.70 o 
  -2   6   3        2.38        4.43     15.73 o 
  -1   6   3        2.29        1.29     14.68 o 
   0   6   3      120.55      126.89     12.34 o 
   1   6   3        0.60       28.34     15.89 o 
   2   6   3       23.03       20.75     20.75 o 
   3   6   3        0.24        6.17     22.04 o 
   4   6   3       39.76       32.49     28.00 o 
   5   6   3        0.08        9.22     31.07 o 
   6   6   3       12.22        1.24     34.85 o 
  -8   7   3       42.93       27.01     28.95 o 
  -7   7   3       19.77       15.71     30.65 o 
  -6   7   3      315.77      349.62     33.35 o 
  -5   7   3        0.41       21.78     25.02 o 
  -4   7   3      434.39      475.15     30.79 o 
  -3   7   3      359.39      354.17     27.01 o 
  -2   7   3        1.85        8.19     17.41 o 
  -1   7   3     1384.21     1286.38     37.44 o 
   0   7   3      283.71      292.56     29.09 o 
   1   7   3      538.45      538.22     29.06 o 
   2   7   3      170.95      198.38     24.81 o 
   3   7   3       20.52       11.46     23.19 o 
   4   7   3       62.11       64.97     28.50 o 
   5   7   3      142.08       77.70     36.04 o 
   6   7   3       16.56       63.22     33.59 o 
  -7   8   3       78.23       15.91     32.57 o 
  -6   8   3       18.72       31.11     31.11 o 
  -5   8   3      378.14      355.25     35.67 o 
  -4   8   3      346.70      329.28     32.13 o 
  -3   8   3      542.84      530.40     34.05 o 
  -2   8   3     1066.14     1067.83     38.63 o 
  -1   8   3       37.19       65.91     20.40 o 
   0   8   3     1439.47     1419.46     59.91 o 
   1   8   3      305.43      323.78     28.23 o 
   2   8   3      877.74      879.54     40.06 o 
   3   8   3      516.43      512.78     37.76 o 
   4   8   3      164.44      216.98     34.01 o 
   5   8   3      201.08      231.09     37.19 o 
   6   8   3        0.20       17.28     33.77 o 
  -7   9   3       12.55       15.63     29.68 o 
  -6   9   3       40.66        0.00     31.90 o 
  -5   9   3       50.52       58.68     30.53 o 
  -4   9   3      152.81      135.53     31.41 o 
  -3   9   3      710.02      728.75     39.68 o 
  -2   9   3      224.53      248.75     29.53 o 
  -1   9   3     1534.03     1669.64     50.57 o 
   0   9   3        0.88        4.33     17.18 o 
   1   9   3     1195.79     1236.75     46.20 o 
   2   9   3      402.72      414.94     33.58 o 
   3   9   3      420.68      456.07     37.58 o 
   4   9   3      392.91      454.61     40.15 o 
   5   9   3       29.54       39.16     33.42 o 
  -6  10   3        0.18       26.37     29.32 o 
  -5  10   3      234.25      279.96     33.87 o 
  -4  10   3      185.48      242.36     32.25 o 
  -3  10   3      171.14      154.56     34.30 o 
  -2  10   3     1186.49     1293.87     50.27 o 
  -1  10   3        5.50        7.86     28.73 o 
   0  10   3     1132.26     1198.09     93.73 o 
   1  10   3      136.38       80.85     32.10 o 
   2  10   3      255.29      252.71     36.52 o 
   3  10   3      215.33      239.97     35.97 o 
   4  10   3       16.22       56.17     33.58 o 
   5  10   3       86.82       21.52     36.38 o 
  -6  11   3       14.32       16.00     29.91 o 
  -5  11   3        3.40        9.22     30.40 o 
  -4  11   3      105.32       58.47     33.37 o 
  -3  11   3        8.00       72.86     30.69 o 
  -2  11   3      312.70      314.56     36.36 o 
  -1  11   3        4.93        8.87     30.50 o 
   0  11   3      124.56      220.78     75.08 o 
   1  11   3       16.28       65.23     32.54 o 
   2  11   3       13.28       86.90     33.81 o 
   3  11   3       49.52       86.08     33.74 o 
   4  11   3       42.50        3.87     36.87 o 
  -5  12   3        2.69        9.11     32.03 o 
  -4  12   3        0.76        9.71     31.13 o 
  -3  12   3       15.33       28.18     34.56 o 
  -2  12   3       10.21       36.48     36.48 o 
  -1  12   3        1.16        5.55     34.71 o 
   0  12   3        0.55       27.74     25.59 o 
   1  12   3       17.05       17.82     38.65 o 
   2  12   3        5.28       31.25     37.51 o 
   3  12   3       13.64       21.52     35.87 o 
  -4  13   3       23.17       29.89     31.90 o 
  -3  13   3       68.23       90.76     35.33 o 
  -2  13   3       11.30       64.76     35.99 o 
  -1  13   3      105.50       65.35     39.54 o 
   0  13   3        6.34       16.12     37.08 o 
   1  13   3       68.20       34.76     39.68 o 
   2  13   3       53.78        4.27     38.08 o 
  -2  14   3      141.06      169.40     38.40 o 
  -1  14   3        9.65       40.96     40.96 o 
   0  14   3      102.91      115.27     59.17 o 
   1  14   3        5.26       30.81     39.22 o 
  -9   0   4       42.62       38.06     30.98 o 
  -8   0   4       58.65       25.01     32.82 o 
  -7   0   4      244.96      204.94     32.87 o 
  -6   0   4      541.84      597.21     33.68 o 
  -5   0   4      406.46      433.20     25.80 o 
  -4   0   4     2919.66     2972.79     47.68 o 
  -3   0   4      213.77      230.51     16.26 o 
  -2   0   4     7781.76     7430.04     61.24 o 
  -1   0   4     4896.35     4661.62     47.81 o 
   0   0   4     2604.38     2445.97     26.05 o 
   1   0   4     7671.89     7464.51     68.63 o 
   2   0   4       42.20       36.45     17.37 o 
   3   0   4     2807.67     2827.73     54.99 o 
   4   0   4      519.87      476.04     37.79 o 
   5   0   4      175.21      153.20     35.33 o 
   6   0   4      219.64      187.49     41.22 o 
   7   0   4        1.95       56.88     34.48 o 
  -9   1   4        0.26       22.41     28.72 o 
  -8   1   4       36.46       51.26     30.93 o 
  -7   1   4       41.73       12.70     27.22 o 
  -6   1   4       39.01       23.27     24.01 o 
  -5   1   4      685.59      685.07     30.38 o 
  -4   1   4     1345.14     1347.12     36.43 o 
  -3   1   4     1953.61     2091.71     37.70 o 
  -2   1   4     2177.03     2231.06     37.14 o 
  -1   1   4      218.70      183.03     14.71 o 
   0   1   4     1630.93     1537.99     54.87 o 
   1   1   4      492.26      504.58     23.12 o 
   2   1   4     2340.14     2287.93     44.49 o 
   3   1   4      441.12      462.03     28.88 o 
   4   1   4      894.05      831.90     42.18 o 
   5   1   4       98.16      133.62     32.48 o 
   6   1   4       45.34       35.07     36.79 o 
   7   1   4       25.70       17.31     36.30 o 
  -9   2   4       25.56       33.21     29.26 o 
  -8   2   4       72.34       20.80     31.86 o 
  -7   2   4       85.00       94.79     27.90 o 
  -6   2   4      698.67      660.20     35.24 o 
  -5   2   4       70.38       59.61     20.85 o 
  -4   2   4     2162.67     2152.88     44.14 o 
  -3   2   4       89.96       76.11     16.18 o 
  -2   2   4     1215.77     1244.45     30.94 o 
  -1   2   4      909.42      907.05     25.82 o 
   0   2   4      323.78      352.69     18.05 o 
   1   2   4      631.63      579.34     24.15 o 
   2   2   4       78.38      115.36     19.35 o 
   3   2   4      162.83      125.37     23.53 o 
   4   2   4        9.55        3.07     26.38 o 
   5   2   4        3.41        1.19     31.89 o 
   6   2   4        1.12       35.09     35.09 o 
  -9   3   4        9.46       29.11     29.11 o 
  -8   3   4        4.85       10.39     27.81 o 
  -7   3   4        4.76       27.64     27.64 o 
  -6   3   4        4.74        8.45     24.65 o 
  -5   3   4       38.70       44.75     20.97 o 
  -4   3   4       32.42       36.97     17.79 o 
  -3   3   4      134.97      146.02     18.70 o 
  -2   3   4        0.04       20.01     13.46 o 
  -1   3   4       16.44        5.10     13.35 o 
   0   3   4       19.51       28.27      9.84 o 
   1   3   4        2.75        4.41     15.48 o 
   2   3   4      239.81      180.96     23.29 o 
   3   3   4       76.14       62.11     24.00 o 
   4   3   4      116.05      157.09     27.85 o 
   5   3   4      107.15      117.18     34.98 o 
   6   3   4        1.66       30.68     34.90 o 
  -8   4   4        7.88        5.98     28.97 o 
  -7   4   4       16.03       25.90     27.00 o 
  -6   4   4      148.28      162.95     27.30 o 
  -5   4   4        0.66       22.50     22.50 o 
  -4   4   4     1310.45     1271.25     37.98 o 
  -3   4   4      348.79      321.21     22.03 o 
  -2   4   4     2407.99     2410.74     41.69 o 
  -1   4   4      898.38      895.22     28.02 o 
   0   4   4       88.57       78.61     11.33 o 
   1   4   4     1042.33     1013.02     32.97 o 
   2   4   4      238.23      205.79     24.02 o 
   3   4   4      330.88      372.56     29.44 o 
   4   4   4      131.17      151.86     29.33 o 
   5   4   4        2.29       27.26     31.17 o 
   6   4   4       16.76       77.08     35.18 o 
  -8   5   4       54.76       20.01     29.41 o 
  -7   5   4       75.88       67.34     28.87 o 
  -6   5   4       59.82       18.86     27.70 o 
  -5   5   4      560.72      583.95     32.50 o 
  -4   5   4       55.59       62.52     20.18 o 
  -3   5   4     1695.07     1514.39     40.17 o 
  -2   5   4      676.32      602.58     27.46 o 
  -1   5   4     1525.35     1363.65     35.73 o 
   0   5   4     1225.88     1194.72    126.68 o 
   1   5   4       40.96       19.10     18.80 o 
   2   5   4     1605.10     1628.87     44.68 o 
   3   5   4      236.95      194.89     28.78 o 
   4   5   4      510.79      445.68     38.59 o 
   5   5   4      215.97      226.06     36.80 o 
   6   5   4       17.00       35.77     35.77 o 
  -8   6   4        7.66        0.97     28.25 o 
  -7   6   4       77.30      110.41     28.65 o 
  -6   6   4      249.59      261.96     30.46 o 
  -5   6   4       61.33       52.12     25.59 o 
  -4   6   4     1232.19     1216.59     40.56 o 
  -3   6   4       72.37       77.65     20.18 o 
  -2   6   4     1292.37     1202.32     37.05 o 
  -1   6   4     1798.26     1634.77     41.17 o 
   0   6   4      233.84      205.26     18.12 o 
   1   6   4     3577.52     3567.21     57.92 o 
   2   6   4       54.22       26.64     21.93 o 
   3   6   4     1663.01     1600.73     50.59 o 
   4   6   4      292.83      190.23     35.89 o 
   5   6   4      164.83      118.97     36.24 o 
   6   6   4      171.15       96.62     37.33 o 
  -8   7   4       31.31       36.13     29.43 o 
  -7   7   4       73.44       72.11     30.74 o 
  -6   7   4       46.35       61.46     28.76 o 
  -5   7   4      391.48      410.24     34.35 o 
  -4   7   4        2.18       12.76     23.94 o 
  -3   7   4      721.09      673.36     34.43 o 
  -2   7   4      482.75      466.61     29.80 o 
  -1   7   4      310.49      268.42     25.36 o 
   0   7   4      792.31      760.44     37.60 o 
   1   7   4        6.11        4.27     21.93 o 
   2   7   4      234.66      250.02     28.92 o 
   3   7   4      284.87      314.39     34.70 o 
   4   7   4       47.76       66.63     30.35 o 
   5   7   4      179.86      191.15     38.60 o 
  -7   8   4       38.20       16.12     30.74 o 
  -6   8   4      234.99      177.80     33.41 o 
  -5   8   4       42.20       59.32     28.09 o 
  -4   8   4      206.75      167.61     31.79 o 
  -3   8   4       32.56        2.86     27.02 o 
  -2   8   4       88.46       76.85     25.97 o 
  -1   8   4      359.35      351.03     30.79 o 
   0   8   4      272.84      258.33     28.02 o 
   1   8   4      174.76      176.57     28.40 o 
   2   8   4      240.57      190.74     32.20 o 
   3   8   4        7.24       10.14     28.58 o 
   4   8   4        3.29       36.58     31.71 o 
   5   8   4        2.53        0.00     33.00 o 
  -7   9   4       14.31        1.11     30.93 o 
  -6   9   4       45.61       29.27     32.39 o 
  -5   9   4       31.47       16.90     30.99 o 
  -4   9   4       11.60       58.49     27.15 o 
  -3   9   4       34.17       72.28     27.78 o 
  -2   9   4        5.50        7.37     25.87 o 
  -1   9   4       23.08        8.57     28.28 o 
   0   9   4       12.06       19.25     18.49 o 
   1   9   4        1.19       20.03     27.20 o 
   2   9   4        0.48       16.77     28.68 o 
   3   9   4        0.31       34.74     30.16 o 
   4   9   4        1.21       25.19     34.59 o 
   5   9   4        4.35        8.80     33.23 o 
  -6  10   4       20.00       62.37     30.40 o 
  -5  10   4        1.25        9.44     31.68 o 
  -4  10   4      145.26       46.34     36.11 o 
  -3  10   4       19.83       29.73     31.55 o 
  -2  10   4      185.08      198.84     34.39 o 
  -1  10   4      145.50      186.47     33.50 o 
   0  10   4       10.87       14.98     20.61 o 
   1  10   4      187.98      206.39     34.37 o 
   2  10   4       65.64       47.46     32.22 o 
   3  10   4       74.39      118.89     34.12 o 
   4  10   4       89.79      103.96     35.69 o 
  -6  11   4       56.29       25.48     31.83 o 
  -5  11   4      149.79      138.08     35.10 o 
  -4  11   4       62.60       21.34     34.47 o 
  -3  11   4      438.06      508.67     42.37 o 
  -2  11   4       17.70       22.19     36.51 o 
  -1  11   4      370.63      366.11     40.27 o 
   0  11   4      396.08      460.18     81.92 o 
   1  11   4       33.14       39.81     34.23 o 
   2  11   4      374.35      371.52     45.45 o 
   3  11   4       57.67       92.85     34.92 o 
  -5  12   4        7.37       37.80     31.42 o 
  -4  12   4       48.12       71.52     33.84 o 
  -3  12   4       48.73      123.64     37.00 o 
  -2  12   4       49.41       18.14     37.80 o 
  -1  12   4      328.09      290.46     45.31 o 
   0  12   4       43.00       68.98     36.16 o 
   1  12   4      310.24      344.55     41.94 o 
   2  12   4        0.27       12.11     35.79 o 
   3  12   4      107.16       69.55     37.65 o 
  -4  13   4        0.30       34.19     34.19 o 
  -3  13   4      117.16       74.53     39.94 o 
  -2  13   4       56.77       57.67     38.97 o 
  -1  13   4       82.04       52.72     42.33 o 
   0  13   4      147.70      147.05     30.90 o 
   1  13   4        9.29       32.72     37.58 o 
   2  13   4      101.26       99.07     36.79 o 
  -2  14   4       29.74      120.35     37.09 o 
  -1  14   4       13.91       40.57     40.84 o 
  -9   1   5       13.76       16.60     27.81 o 
  -8   1   5       14.62       13.54     29.21 o 
  -7   1   5       37.11       68.07     27.86 o 
  -6   1   5      267.27      196.30     28.62 o 
  -5   1   5       49.56       43.80     21.38 o 
  -4   1   5      841.92      823.31     32.44 o 
  -3   1   5       50.17       51.27     16.33 o 
  -2   1   5     1327.19     1292.48     31.50 o 
  -1   1   5       11.75        9.12     13.16 o 
   0   1   5      855.14      832.42     19.72 o 
   1   1   5       81.00       73.42     17.56 o 
   2   1   5       45.84       49.41     19.89 o 
   3   1   5      335.64      353.37     30.89 o 
   4   1   5       24.20       13.91     30.60 o 
   5   1   5      112.15       43.08     36.73 o 
   6   1   5       41.28       21.70     35.80 o 
  -9   2   5        0.21       13.68     27.26 o 
  -8   2   5      199.89      140.81     31.87 o 
  -7   2   5        4.60       16.03     26.61 o 
  -6   2   5     1140.40     1021.33     42.20 o 
  -5   2   5      155.80      135.15     24.09 o 
  -4   2   5      788.46      819.60     32.51 o 
  -3   2   5     1430.77     1434.93     36.09 o 
  -2   2   5      312.84      289.42     21.51 o 
  -1   2   5     4230.48     3942.97     53.46 o 
   0   2   5     1390.75     1328.10     61.74 o 
   1   2   5     1279.73     1250.89     36.87 o 
   2   2   5      613.96      591.11     32.02 o 
   3   2   5       49.63       42.62     25.20 o 
   4   2   5      341.98      364.99     35.79 o 
   5   2   5      189.69      160.40     36.84 o 
   6   2   5      113.91      150.80     37.04 o 
  -9   3   5       37.11        7.03     28.15 o 
  -8   3   5       19.35       20.60     29.24 o 
  -7   3   5      192.12      180.81     31.98 o 
  -6   3   5       20.82       50.35     24.38 o 
  -5   3   5      340.44      347.94     29.24 o 
  -4   3   5     1050.73      992.32     36.56 o 
  -3   3   5       33.29       16.54     17.96 o 
  -2   3   5     4825.58     4167.29     58.44 o 
  -1   3   5      940.21      891.75     29.46 o 
   0   3   5     2645.94     2486.03    185.47 o 
   1   3   5     2865.53     2981.43     51.64 o 
   2   3   5        3.00       43.79     20.24 o 
   3   3   5     2404.92     2555.39     57.15 o 
   4   3   5      495.20      450.43     41.14 o 
   5   3   5      616.18      607.57     46.19 o 
   6   3   5      230.02      208.89     37.17 o 
  -8   4   5       54.54       49.59     28.50 o 
  -7   4   5       26.67       74.93     28.19 o 
  -6   4   5      345.46      298.16     32.27 o 
  -5   4   5      494.36      525.50     33.07 o 
  -4   4   5      712.02      764.01     32.89 o 
  -3   4   5     1510.77     1470.10     41.13 o 
  -2   4   5       71.55       63.19     17.96 o 
  -1   4   5     2158.08     1967.60     43.24 o 
   0   4   5      586.42      536.95     61.34 o 
   1   4   5     1330.05     1298.04     39.52 o 
   2   4   5     1001.53      984.55     39.24 o 
   3   4   5      259.15      217.85     31.92 o 
   4   4   5      321.76      240.76     37.12 o 
   5   4   5        2.33       16.46     34.81 o 
   6   4   5       17.73       26.81     33.38 o 
  -8   5   5        0.68       11.44     28.18 o 
  -7   5   5       20.35       42.31     28.25 o 
  -6   5   5       33.50       24.30     27.27 o 
  -5   5   5        0.94       25.23     22.37 o 
  -4   5   5      564.40      544.68     30.23 o 
  -3   5   5      120.87      123.38     22.58 o 
  -2   5   5     1111.38     1081.30     36.71 o 
  -1   5   5      507.29      508.99     26.77 o 
   0   5   5      397.77      419.99     18.41 o 
   1   5   5      667.37      629.46     32.33 o 
   2   5   5       61.94      119.56     24.23 o 
   3   5   5      300.23      293.17     33.49 o 
   4   5   5        1.20        2.39     29.92 o 
   5   5   5       74.22       74.94     34.86 o 
  -8   6   5        2.24        2.08     29.15 o 
  -7   6   5        0.14       21.43     28.65 o 
  -6   6   5        0.22        0.00     26.68 o 
  -5   6   5        0.19        3.96     24.00 o 
  -4   6   5      107.44      155.36     25.91 o 
  -3   6   5        4.96        8.61     21.00 o 
  -2   6   5      420.93      457.96     27.82 o 
  -1   6   5       54.71       54.25     20.76 o 
   0   6   5       33.67       51.34     13.54 o 
   1   6   5      186.96      179.26     27.09 o 
   2   6   5       30.91       54.70     26.49 o 
   3   6   5      161.32      127.25     32.07 o 
   4   6   5        0.00       20.55     30.13 o 
   5   6   5       14.54       24.26     34.56 o 
  -8   7   5       18.80        5.06     28.68 o 
  -7   7   5       63.82       62.09     32.24 o 
  -6   7   5       49.96       30.43     29.78 o 
  -5   7   5       64.11       77.43     27.16 o 
  -4   7   5      119.00      102.34     27.05 o 
  -3   7   5        0.39       10.45     21.81 o 
  -2   7   5      491.61      458.32     31.48 o 
  -1   7   5       27.93       18.13     20.87 o 
   0   7   5      665.03      629.54     24.72 o 
   1   7   5        9.66        6.70     25.38 o 
   2   7   5      117.40      113.31     28.65 o 
   3   7   5       16.35       27.46     28.43 o 
   4   7   5        3.14        1.19     33.10 o 
   5   7   5       18.40       53.31     33.79 o 
  -7   8   5        2.83        8.84     31.21 o 
  -6   8   5       38.06       26.00     30.80 o 
  -5   8   5      203.58      230.90     32.30 o 
  -4   8   5       51.26       50.78     29.14 o 
  -3   8   5      751.67      752.04     41.55 o 
  -2   8   5       18.24        4.04     25.38 o 
  -1   8   5      741.97      753.62     38.70 o 
   0   8   5      550.64      492.03     24.68 o 
   1   8   5      166.83      191.84     32.33 o 
   2   8   5      692.39      695.25     40.32 o 
   3   8   5        1.83        2.46     29.19 o 
   4   8   5      158.47      160.21     37.21 o 
  -7   9   5       56.79       82.92     30.66 o 
  -6   9   5       21.38       32.60     32.60 o 
  -5   9   5       84.73       64.92     32.86 o 
  -4   9   5      385.18      337.01     38.80 o 
  -3   9   5        5.27       13.83     28.73 o 
  -2   9   5      774.42      837.65     43.53 o 
  -1   9   5      243.25      237.57     34.37 o 
   0   9   5      379.41      455.58     28.48 o 
   1   9   5      765.19      742.33     44.66 o 
   2   9   5       63.43       62.77     31.31 o 
   3   9   5      455.17      444.59     41.27 o 
   4   9   5        1.09       34.28     32.23 o 
  -6  10   5       23.02       12.84     32.95 o 
  -5  10   5       39.12       14.77     33.19 o 
  -4  10   5       15.15       13.78     34.02 o 
  -3  10   5      127.45      166.24     35.76 o 
  -2  10   5        0.10       27.88     32.48 o 
  -1  10   5      225.16      246.70     36.85 o 
   0  10   5       80.46      141.49     21.72 o 
   1  10   5      212.81      202.96     35.14 o 
   2  10   5      165.57      165.19     36.22 o 
   3  10   5       46.15       43.43     35.35 o 
  -6  11   5       38.70       29.62     32.72 o 
  -5  11   5        9.50       35.02     35.02 o 
  -4  11   5      198.29      210.24     38.96 o 
  -3  11   5       17.06       55.15     35.17 o 
  -2  11   5      199.77      263.77     39.58 o 
  -1  11   5        0.32       25.09     35.74 o 
   0  11   5       35.34       74.48     23.27 o 
   1  11   5       33.99        6.48     35.75 o 
   2  11   5        6.24        2.59     34.06 o 
   3  11   5       38.62       89.59     34.14 o 
  -5  12   5       10.14       13.40     32.78 o 
  -4  12   5       25.45       13.19     36.23 o 
  -3  12   5       15.25      107.47     36.21 o 
  -2  12   5       18.41        5.72     37.18 o 
  -1  12   5        0.61       17.74     38.25 o 
   0  12   5        2.32       38.39     38.39 o 
   1  12   5        4.66       17.54     35.73 o 
   2  12   5        0.62        0.00     33.67 o 
  -3  13   5        5.10       23.65     34.90 o 
  -2  13   5       39.01       91.40     39.55 o 
  -1  13   5       12.97       36.60     40.22 o 
   0  13   5       11.57       43.69     35.25 o 
  -9   0   6       10.53       30.82     30.82 o 
  -8   0   6        1.82       49.05     31.07 o 
  -7   0   6      189.76      137.37     31.18 o 
  -6   0   6       46.49       30.61     26.32 o 
  -5   0   6      394.57      411.37     31.07 o 
  -4   0   6      723.24      704.87     30.72 o 
  -3   0   6        9.19       16.68     17.55 o 
  -2   0   6     1902.00     1784.63     39.63 o 
  -1   0   6      588.27      621.48     27.07 o 
   0   0   6     2580.54     2552.73     81.17 o 
   1   0   6      582.70      575.07     29.82 o 
   2   0   6     1139.53     1121.64     43.53 o 
   3   0   6      175.80      196.01     31.23 o 
   4   0   6       57.83       38.16     34.10 o 
   5   0   6      133.80      152.89     37.84 o 
  -9   1   6       27.52       62.17     27.41 o 
  -8   1   6       20.95       53.10     29.15 o 
  -7   1   6       26.18       22.63     28.52 o 
  -6   1   6      212.26      182.06     29.66 o 
  -5   1   6       51.92       34.92     23.19 o 
  -4   1   6     1063.30     1138.92     36.93 o 
  -3   1   6      599.77      587.45     27.35 o 
  -2   1   6      833.81      855.79     30.35 o 
  -1   1   6     1340.04     1248.35     34.13 o 
   0   1   6       25.95       32.19     11.82 o 
   1   1   6     1611.76     1470.59     42.93 o 
   2   1   6      503.37      475.12     33.63 o 
   3   1   6      416.29      422.36     35.87 o 
   4   1   6      228.53      281.36     33.98 o 
   5   1   6        9.01       29.25     36.39 o 
  -9   2   6        3.16       27.46     27.46 o 
  -8   2   6       39.18       40.02     27.89 o 
  -7   2   6       23.79       18.42     28.77 o 
  -6   2   6      122.72      122.89     27.35 o 
  -5   2   6       85.15       89.39     25.59 o 
  -4   2   6      108.84      101.18     21.58 o 
  -3   2   6       66.26       84.78     19.05 o 
  -2   2   6      173.96      164.37     19.86 o 
  -1   2   6       10.83       16.11     16.11 o 
   0   2   6      550.50      519.82     20.56 o 
   1   2   6       23.30       28.42     19.44 o 
   2   2   6      503.75      440.78     34.89 o 
   3   2   6       50.26       57.62     28.58 o 
   4   2   6      114.05      130.23     32.42 o 
   5   2   6       23.22       28.94     33.02 o 
  -8   3   6       10.13       24.21     29.58 o 
  -7   3   6        9.31       38.16     26.27 o 
  -6   3   6        0.61       30.69     25.18 o 
  -5   3   6        8.81        3.70     23.83 o 
  -4   3   6       38.93       57.54     21.41 o 
  -3   3   6        8.95       25.51     18.14 o 
  -2   3   6       13.39       30.54     17.95 o 
  -1   3   6        1.31        9.62     17.59 o 
   0   3   6      381.59      368.27     17.86 o 
   1   3   6      157.44      154.44     25.49 o 
   2   3   6      179.06      174.62     26.82 o 
   3   3   6       79.69      148.55     28.40 o 
   4   3   6        0.86       17.33     31.41 o 
   5   3   6        0.62       44.14     31.60 o 
  -8   4   6        0.14       31.54     26.92 o 
  -7   4   6       24.77       58.15     28.18 o 
  -6   4   6       45.73       23.01     27.05 o 
  -5   4   6       74.79       37.92     25.57 o 
  -4   4   6      258.57      244.02     26.66 o 
  -3   4   6       89.22      113.95     21.07 o 
  -2   4   6      452.38      492.45     27.70 o 
  -1   4   6        3.89       19.91     16.91 o 
   0   4   6      825.90      747.64     23.97 o 
   1   4   6        5.09       23.80     23.80 o 
   2   4   6      579.95      587.25     36.32 o 
   3   4   6        4.17       18.09     30.15 o 
   4   4   6       39.19       83.35     32.00 o 
   5   4   6       16.31       32.17     35.39 o 
  -8   5   6       32.23       27.83     29.40 o 
  -7   5   6        9.93       29.79     26.57 o 
  -6   5   6      238.38      271.35     34.01 o 
  -5   5   6       55.30       81.91     25.37 o 
  -4   5   6      586.53      591.95     34.51 o 
  -3   5   6      888.17      885.36     37.57 o 
  -2   5   6      187.27      170.80     24.64 o 
  -1   5   6     1808.35     1732.76     45.22 o 
   0   5   6      156.61      146.73     36.66 o 
   1   5   6     1020.41     1062.13     41.54 o 
   2   5   6      486.69      577.76     35.87 o 
   3   5   6       90.60       96.07     31.46 o 
   4   5   6      206.58      141.61     37.21 o 
   5   5   6        1.23        8.91     34.22 o 
  -8   6   6       14.37        1.09     27.82 o 
  -7   6   6      117.76       78.11     31.29 o 
  -6   6   6        0.07        1.07     27.78 o 
  -5   6   6      506.12      507.17     37.62 o 
  -4   6   6       79.75       53.30     28.29 o 
  -3   6   6      352.18      373.53     32.23 o 
  -2   6   6      363.96      437.73     30.96 o 
  -1   6   6       35.41       31.24     23.80 o 
   0   6   6      586.84      560.04     37.83 o 
   1   6   6      594.67      645.45     36.73 o 
   2   6   6      254.46      272.60     33.26 o 
   3   6   6      410.20      393.64     39.46 o 
   4   6   6        9.53       21.50     32.18 o 
  -8   7   6       36.24       53.94     28.85 o 
  -7   7   6        5.82        4.47     31.44 o 
  -6   7   6       99.53       83.33     32.86 o 
  -5   7   6       22.35       27.97     26.42 o 
  -4   7   6      147.80      166.76     30.09 o 
  -3   7   6      356.68      416.83     33.91 o 
  -2   7   6      271.93      287.49     31.04 o 
  -1   7   6      614.40      619.61     35.81 o 
   0   7   6      189.38      196.92     20.23 o 
   1   7   6      282.39      279.68     32.36 o 
   2   7   6       34.05       58.77     29.46 o 
   3   7   6       69.75       61.99     33.65 o 
   4   7   6      234.55      253.03     37.93 o 
  -7   8   6       13.11       38.31     29.72 o 
  -6   8   6        2.41       11.75     31.71 o 
  -5   8   6       19.26        2.36     29.61 o 
  -4   8   6        6.53       28.77     28.77 o 
  -3   8   6       13.38       14.64     27.30 o 
  -2   8   6      102.53      126.88     28.18 o 
  -1   8   6       24.98       55.82     26.63 o 
   0   8   6      174.90      223.31     21.07 o 
   1   8   6        4.54       45.42     26.70 o 
   2   8   6       43.90       78.92     29.84 o 
   3   8   6       12.57       11.14     31.50 o 
   4   8   6        5.88        0.00     34.61 o 
  -7   9   6        1.16       10.01     31.34 o 
  -6   9   6        1.02        7.24     31.85 o 
  -5   9   6        0.18       25.85     30.74 o 
  -4   9   6        0.04        1.31     31.49 o 
  -3   9   6        0.84       24.51     29.23 o 
  -2   9   6       12.27       56.18     29.87 o 
  -1   9   6       23.99       22.91     29.74 o 
   0   9   6       43.97       29.40     21.31 o 
   1   9   6       30.95       56.39     30.97 o 
   2   9   6       22.01       24.48     33.34 o 
   3   9   6        1.92       17.52     32.97 o 
  -6  10   6        0.02       32.62     32.62 o 
  -5  10   6       91.78       86.22     36.00 o 
  -4  10   6       29.05       90.02     33.51 o 
  -3  10   6      113.59       91.06     35.46 o 
  -2  10   6      108.52       88.76     36.37 o 
  -1  10   6        9.91       13.06     31.44 o 
   0  10   6       82.35       89.43     22.46 o 
   1  10   6       41.90       90.25     32.89 o 
   2  10   6       12.65       22.62     34.18 o 
   3  10   6       69.69       69.76     34.54 o 
  -5  11   6       25.74       58.56     32.77 o 
  -4  11   6       89.72       65.94     38.79 o 
  -3  11   6      184.43      129.19     40.69 o 
  -2  11   6        9.88       59.36     34.50 o 
  -1  11   6      241.66      200.04     41.26 o 
   0  11   6       36.74       27.96     40.23 o 
   1  11   6       75.54       70.29     35.84 o 
   2  11   6      107.17       98.30     35.63 o 
  -4  12   6        3.31       35.98     35.98 o 
  -3  12   6       52.20       32.62     40.26 o 
  -2  12   6      152.71      136.28     42.70 o 
  -1  12   6        8.88       39.84     39.84 o 
   0  12   6      186.33      177.64     27.37 o 
   1  12   6       21.53        2.57     34.50 o 
  -8   1   7        6.17        3.36     29.26 o 
  -7   1   7        7.85       14.23     27.30 o 
  -6   1   7        8.65       17.27     25.77 o 
  -5   1   7      206.02      201.13     27.49 o 
  -4   1   7        8.84       11.11     20.79 o 
  -3   1   7      751.65      719.46     32.73 o 
  -2   1   7      173.48      126.60     21.40 o 
  -1   1   7      366.99      341.89     25.41 o 
   0   1   7      220.15      242.79     20.45 o 
   1   1   7       20.53       19.10     24.50 o 
   2   1   7      210.89      185.08     31.70 o 
   3   1   7       80.79       82.14     31.93 o 
   4   1   7       48.72       76.25     32.68 o 
   5   1   7        7.27        1.27     31.82 o 
  -8   2   7       71.76       64.20     29.62 o 
  -7   2   7       51.05       56.92     28.33 o 
  -6   2   7      290.00      294.89     31.70 o 
  -5   2   7       10.07        9.49     22.53 o 
  -4   2   7      650.26      725.22     33.69 o 
  -3   2   7      218.28      207.31     23.24 o 
  -2   2   7      733.28      679.65     32.30 o 
  -1   2   7      698.18      618.09     29.84 o 
   0   2   7       89.39      104.79     15.97 o 
   1   2   7      598.92      602.54     36.22 o 
   2   2   7      212.90      241.00     30.88 o 
   3   2   7      276.81      261.74     37.13 o 
   4   2   7      356.50      345.60     39.92 o 
  -8   3   7      174.68      141.81     31.73 o 
  -7   3   7       71.36       88.44     28.51 o 
  -6   3   7      171.19      197.56     30.44 o 
  -5   3   7      480.76      481.87     34.24 o 
  -4   3   7       17.19        2.77     23.18 o 
  -3   3   7     1046.95     1096.21     37.82 o 
  -2   3   7      398.99      387.84     28.62 o 
  -1   3   7      398.19      405.68     27.32 o 
   0   3   7      256.79      237.25     19.40 o 
   1   3   7       44.55       69.53     23.32 o 
   2   3   7      112.50      139.65     28.70 o 
   3   3   7      231.71      306.68     33.77 o 
   4   3   7       51.86       66.23     35.49 o 
  -8   4   7        7.91       27.34     28.62 o 
  -7   4   7        3.10       20.08     27.65 o 
  -6   4   7      233.44      250.74     31.46 o 
  -5   4   7        1.81       14.41     25.26 o 
  -4   4   7      690.78      720.08     37.38 o 
  -3   4   7      278.46      237.86     28.09 o 
  -2   4   7      376.88      412.69     28.44 o 
  -1   4   7     1435.88     1363.38     42.91 o 
   0   4   7        2.68       14.32     19.30 o 
   1   4   7     1638.25     1798.37     50.69 o 
   2   4   7       74.23       69.92     28.20 o 
   3   4   7      447.33      395.92     37.86 o 
   4   4   7       63.15       69.76     34.32 o 
  -8   5   7        8.64        1.13     29.63 o 
  -7   5   7        4.00       27.10     29.75 o 
  -6   5   7       14.15       10.04     28.49 o 
  -5   5   7       40.73       38.46     28.81 o 
  -4   5   7        0.67       25.62     25.62 o 
  -3   5   7      255.41      210.03     29.62 o 
  -2   5   7       65.46       59.98     23.81 o 
  -1   5   7      417.69      341.93     31.70 o 
   0   5   7      232.15      250.00     47.99 o 
   1   5   7      200.95      221.91     29.98 o 
   2   5   7      103.42       70.23     31.28 o 
   3   5   7        0.10       62.32     31.55 o 
   4   5   7        7.55        1.19     32.81 o 
  -8   6   7        0.02       49.09     26.98 o 
  -7   6   7        5.16       22.82     29.50 o 
  -6   6   7       12.15       40.14     28.47 o 
  -5   6   7       26.21       87.24     29.08 o 
  -4   6   7        4.54       33.41     25.23 o 
  -3   6   7      108.21      133.24     27.83 o 
  -2   6   7       62.69      101.60     24.11 o 
  -1   6   7      207.39      221.21     27.63 o 
   0   6   7       51.69       66.19     17.93 o 
   1   6   7       68.69       46.23     28.47 o 
   2   6   7       15.58       23.17     29.30 o 
   3   6   7        0.03       12.32     32.51 o 
   4   6   7       29.00       28.64     33.33 o 
  -7   7   7        6.92       51.58     29.83 o 
  -6   7   7        0.26       25.95     29.40 o 
  -5   7   7       32.88       22.30     31.72 o 
  -4   7   7       62.09       30.89     29.44 o 
  -3   7   7      105.45      131.49     31.65 o 
  -2   7   7      289.23      232.23     34.15 o 
  -1   7   7       87.37      140.84     25.95 o 
   0   7   7      265.22      273.84     50.21 o 
   1   7   7        1.50        4.50     27.31 o 
   2   7   7      103.26      122.08     33.68 o 
   3   7   7       54.33       74.11     32.93 o 
  -7   8   7        8.95       48.98     28.36 o 
  -6   8   7       59.13       26.49     33.16 o 
  -5   8   7        0.04       26.87     31.48 o 
  -4   8   7      206.02      251.18     35.90 o 
  -3   8   7       55.50       43.07     31.70 o 
  -2   8   7      146.60      135.16     33.57 o 
  -1   8   7      214.93      173.40     32.64 o 
   0   8   7       21.32       42.77     19.48 o 
   1   8   7      235.54      254.64     33.14 o 
   2   8   7        0.64       29.02     30.75 o 
   3   8   7       88.40       79.96     33.62 o 
  -6   9   7        4.91        2.46     32.72 o 
  -5   9   7       72.97      159.31     32.54 o 
  -4   9   7        3.50       16.63     32.40 o 
  -3   9   7      129.17      175.00     36.52 o 
  -2   9   7      105.67       97.34     33.71 o 
  -1   9   7       58.38       56.21     32.02 o 
   0   9   7      290.57      334.27     25.59 o 
   1   9   7        0.29       26.24     31.70 o 
   2   9   7      197.68      174.23     37.73 o 
  -5  10   7        9.92       26.99     32.21 o 
  -4  10   7      108.38      159.59     36.16 o 
  -3  10   7       19.81       36.67     36.67 o 
  -2  10   7       92.25      180.29     34.62 o 
  -1  10   7      233.42      269.76     39.08 o 
   0  10   7       33.74        4.86     23.33 o 
   1  10   7      220.67      281.20     36.15 o 
   2  10   7        1.85       32.46     32.46 o 
  -5  11   7        6.87       71.08     31.94 o 
  -4  11   7        1.28        1.28     34.53 o 
  -3  11   7       26.99       38.29     38.29 o 
  -2  11   7        1.19       14.04     35.46 o 
  -1  11   7       30.27       24.62     35.07 o 
   0  11   7       16.05       36.67     23.11 o 
   1  11   7       15.29       30.41     31.84 o 
  -3  12   7        1.09        6.93     35.27 o 
  -2  12   7        2.37       18.46     35.60 o 
  -1  12   7        2.10       38.25     38.25 o 
  -8   0   8       32.57       31.13     30.91 o 
  -7   0   8        0.35        8.01     29.64 o 
  -6   0   8      165.49      168.13     32.03 o 
  -5   0   8       15.07       15.17     25.19 o 
  -4   0   8      147.96      173.81     27.70 o 
  -3   0   8      216.33      219.58     27.11 o 
  -2   0   8       45.10       79.44     21.60 o 
  -1   0   8     1047.47     1103.27     42.42 o 
   0   0   8      458.48      486.61     24.33 o 
   1   0   8      649.14      646.13     40.69 o 
   2   0   8      296.69      313.66     34.46 o 
   3   0   8        4.95       25.59     31.62 o 
   4   0   8      125.08      148.88     32.33 o 
  -8   1   8        1.19       41.15     28.12 o 
  -7   1   8       28.30       67.78     28.46 o 
  -6   1   8       73.06       44.62     27.90 o 
  -5   1   8       22.59       19.86     25.58 o 
  -4   1   8      378.57      412.95     30.45 o 
  -3   1   8        1.10       21.33     21.33 o 
  -2   1   8      650.52      669.97     33.09 o 
  -1   1   8      125.49      137.45     24.50 o 
   0   1   8      480.05      509.31     24.46 o 
   1   1   8      195.29      189.45     30.37 o 
   2   1   8       98.11       81.56     30.57 o 
   3   1   8      133.22      149.35     33.86 o 
   4   1   8        0.50       15.08     30.86 o 
  -8   2   8        0.63       24.02     26.57 o 
  -7   2   8        0.50       12.09     26.71 o 
  -6   2   8       29.25       41.51     27.46 o 
  -5   2   8       49.86       54.23     26.09 o 
  -4   2   8       79.88       93.19     25.29 o 
  -3   2   8      177.61      212.99     25.58 o 
  -2   2   8        0.07        0.00     21.57 o 
  -1   2   8      205.80      181.04     26.32 o 
   0   2   8      181.51      190.46     18.81 o 
   1   2   8       86.72      104.33     28.05 o 
   2   2   8      205.49      185.08     32.20 o 
   3   2   8       12.98       16.18     32.87 o 
   4   2   8       32.84       14.86     32.35 o 
  -8   3   8        0.28       11.90     27.22 o 
  -7   3   8        1.70        1.07     27.64 o 
  -6   3   8       14.40       15.13     24.84 o 
  -5   3   8        0.09       18.54     24.36 o 
  -4   3   8        9.72        2.91     23.20 o 
  -3   3   8        6.04       10.38     22.82 o 
  -2   3   8        5.76       17.44     22.62 o 
  -1   3   8       53.53       24.03     22.16 o 
   0   3   8        4.22        2.84     18.37 o 
   1   3   8       16.79       19.51     25.20 o 
   2   3   8        3.05        9.43     29.10 o 
   3   3   8        2.82       53.08     32.67 o 
  -8   4   8        0.99        5.42     26.59 o 
  -7   4   8        0.27       17.92     27.29 o 
  -6   4   8       15.45       13.36     28.65 o 
  -5   4   8       45.84       56.55     26.11 o 
  -4   4   8        0.18       14.28     24.81 o 
  -3   4   8      294.13      348.05     30.46 o 
  -2   4   8      237.06      232.78     27.65 o 
  -1   4   8      563.56      550.44     34.63 o 
   0   4   8      483.15      465.02     24.18 o 
   1   4   8      185.76      198.87     31.18 o 
   2   4   8      111.24      142.25     31.87 o 
   3   4   8        2.70        4.97     32.54 o 
  -8   5   8        0.89       28.54     28.54 o 
  -7   5   8       32.37       18.07     29.39 o 
  -6   5   8       32.51       44.28     28.92 o 
  -5   5   8       13.10       42.15     27.47 o 
  -4   5   8      153.34      182.02     27.58 o 
  -3   5   8       18.65        0.97     25.79 o 
  -2   5   8      299.04      252.80     30.70 o 
  -1   5   8      107.96      143.98     23.89 o 
   0   5   8      242.30      217.63     24.32 o 
   1   5   8       97.31      121.06     28.48 o 
   2   5   8       23.25       47.25     31.42 o 
   3   5   8       83.41      100.12     34.35 o 
  -7   6   8       21.05       29.64     31.74 o 
  -6   6   8      117.90      108.36     32.10 o 
  -5   6   8      149.54      184.37     29.73 o 
  -4   6   8      179.45      195.64     31.75 o 
  -3   6   8      235.52      252.71     31.61 o 
  -2   6   8       21.13       46.91     25.58 o 
  -1   6   8      163.48      158.88     29.82 o 
   0   6   8      120.73       98.10     20.50 o 
   1   6   8       69.70       84.74     30.43 o 
   2   6   8      220.49      278.98     34.86 o 
   3   6   8        5.56       44.60     28.47 o 
  -7   7   8       33.03       28.41     32.20 o 
  -6   7   8        0.95       20.18     30.09 o 
  -5   7   8       38.96       83.76     32.64 o 
  -4   7   8      101.02      112.21     29.14 o 
  -3   7   8        6.37       28.68     28.68 o 
  -2   7   8      338.74      339.87     34.59 o 
  -1   7   8       22.01       50.25     26.89 o 
   0   7   8       96.58      110.04     32.97 o 
   1   7   8      121.95      157.28     32.13 o 
   2   7   8        5.48       27.35     31.63 o 
  -6   8   8        8.66       24.09     31.72 o 
  -5   8   8       11.87       41.97     30.62 o 
  -4   8   8       16.91       23.55     31.10 o 
  -3   8   8       44.52       15.90     31.96 o 
  -2   8   8       12.15       29.96     29.96 o 
  -1   8   8       51.97       92.55     27.55 o 
   0   8   8        1.88       24.26     24.26 o 
   1   8   8       34.19        0.00     31.28 o 
   2   8   8       42.27       29.43     33.01 o 
  -6   9   8        0.61       30.23     30.23 o 
  -5   9   8        3.04       11.36     32.40 o 
  -4   9   8        1.07       32.82     32.82 o 
  -3   9   8       11.41       25.66     32.78 o 
  -2   9   8        0.15       31.98     31.98 o 
  -1   9   8       49.38       28.99     30.42 o 
   0   9   8        0.39       19.22     21.31 o 
   1   9   8        6.95       31.76     31.76 o 
  -5  10   8       42.29       80.44     32.84 o 
  -4  10   8        0.06        3.99     34.25 o 
  -3  10   8       76.46       90.07     35.58 o 
  -2  10   8       10.34       36.11     36.11 o 
  -1  10   8       30.02       33.62     31.43 o 
   0  10   8       35.91       46.38     21.51 o 
  -3  11   8        1.98       17.37     36.06 o 
  -2  11   8       36.42       21.25     34.62 o 
  -8   1   9        5.46       11.98     27.57 o 
  -7   1   9        2.58        2.19     27.37 o 
  -6   1   9       27.87       50.33     26.97 o 
  -5   1   9       52.98        0.00     27.45 o 
  -4   1   9       39.48       62.97     25.29 o 
  -3   1   9       83.99       54.20     25.72 o 
  -2   1   9        0.58       13.72     23.51 o 
  -1   1   9       39.78       76.49     25.14 o 
   0   1   9       92.90      107.61     20.22 o 
   1   1   9       48.18       38.69     30.07 o 
   2   1   9      101.70       61.34     31.93 o 
   3   1   9       29.87       45.15     30.40 o 
  -8   2   9        4.51       11.68     27.82 o 
  -7   2   9       59.26        4.37     30.03 o 
  -6   2   9        0.21        9.74     26.78 o 
  -5   2   9      162.47      193.36     30.66 o 
  -4   2   9       70.14       52.62     26.44 o 
  -3   2   9      108.32      104.30     27.59 o 
  -2   2   9      145.56      185.30     26.04 o 
  -1   2   9        2.77        1.03     23.92 o 
   0   2   9       64.59       79.70     19.69 o 
   1   2   9      102.50       72.69     30.88 o 
   2   2   9        9.49        1.22     29.11 o 
   3   2   9       49.71        7.24     31.70 o 
  -8   3   9       50.52       71.90     26.10 o 
  -7   3   9        0.23        4.39     26.76 o 
  -6   3   9       99.06      102.72     29.88 o 
  -5   3   9       50.51       20.16     26.71 o 
  -4   3   9      153.68      198.72     29.72 o 
  -3   3   9      246.75      262.08     29.56 o 
  -2   3   9       94.84      130.54     25.19 o 
  -1   3   9      314.53      352.63     31.47 o 
   0   3   9        7.23       25.61     18.42 o 
   1   3   9      185.03      170.49     32.11 o 
   2   3   9      160.74      177.48     31.79 o 
  -7   4   9       26.67       49.44     27.46 o 
  -6   4   9        2.76       22.15     25.93 o 
  -5   4   9      102.79      102.41     28.26 o 
  -4   4   9       23.71       47.63     25.74 o 
  -3   4   9       34.30       74.21     25.72 o 
  -2   4   9       39.74       39.22     24.61 o 
  -1   4   9       26.00       10.19     23.57 o 
   0   4   9       59.37       46.38     19.36 o 
   1   4   9       74.50       79.70     30.97 o 
   2   4   9       45.51       78.96     29.75 o 
  -7   5   9        2.44       30.85     28.66 o 
  -6   5   9        4.15       29.79     29.79 o 
  -5   5   9       98.41       68.34     29.22 o 
  -4   5   9        3.48        9.92     26.08 o 
  -3   5   9      446.87      448.29     36.65 o 
  -2   5   9       20.82        2.10     25.14 o 
  -1   5   9      417.64      422.89     33.60 o 
   0   5   9        1.75        5.87     37.39 o 
   1   5   9       50.11       57.91     29.72 o 
   2   5   9        0.25        2.30     29.12 o 
  -7   6   9        2.84       49.41     28.57 o 
  -6   6   9        2.46       29.96     29.96 o 
  -5   6   9        7.47        1.10     28.16 o 
  -4   6   9       38.19       42.06     28.22 o 
  -3   6   9        3.50       13.37     26.37 o 
  -2   6   9       26.22       35.61     26.07 o 
  -1   6   9       10.32       34.57     25.76 o 
   0   6   9        0.41        3.11     24.54 o 
   1   6   9       25.49       12.48     30.09 o 
   2   6   9        1.41       24.05     29.44 o 
  -6   7   9        2.45       44.00     31.19 o 
  -5   7   9        0.16        2.38     30.45 o 
  -4   7   9        7.01       24.64     29.23 o 
  -3   7   9       17.71        4.61     29.61 o 
  -2   7   9        3.15       21.20     26.99 o 
  -1   7   9       36.67       70.34     27.22 o 
   0   7   9        7.08        0.47     22.41 o 
   1   7   9       19.30        6.75     30.16 o 
  -5   8   9       29.65       19.25     31.97 o 
  -4   8   9       32.62       49.64     30.24 o 
  -3   8   9       30.86       22.75     31.63 o 
  -2   8   9      113.73      136.71     31.44 o 
  -1   8   9        0.32       12.98     27.78 o 
   0   8   9      176.47      200.59     37.72 o 
  -5   9   9        3.81       39.63     30.11 o 
  -4   9   9       35.24       88.61     32.19 o 
  -3   9   9       67.02      116.50     30.16 o 
  -2   9   9       14.11       32.06     30.81 o 
  -1   9   9      112.53      168.39     29.57 o 
  -7   0  10       26.98        1.08     29.46 o 
  -6   0  10       81.89       87.32     30.02 o 
  -5   0  10       10.02       24.97     28.85 o 
  -4   0  10      182.81      309.29     31.13 o 
  -3   0  10       56.24       62.98     27.86 o 
  -2   0  10      200.00      249.02     33.64 o 
  -1   0  10      186.64      166.77     33.43 o 
   0   0  10       60.47       93.64     40.68 o 
   1   0  10       87.74      115.98     33.01 o 
   2   0  10       12.65       27.69     29.10 o 
  -7   1  10        1.64       27.65     27.65 o 
  -6   1  10        5.56       14.42     28.61 o 
  -5   1  10       48.78       45.99     27.21 o 
  -4   1  10       14.16       13.93     25.14 o 
  -3   1  10      194.65      244.55     29.80 o 
  -2   1  10      182.08      186.56     28.74 o 
  -1   1  10      152.76      179.86     30.36 o 
   0   1  10      237.11      230.77     26.36 o 
   1   1  10        2.39        6.01     29.95 o 
  -7   2  10        0.30        9.58     25.41 o 
  -6   2  10       16.38       28.28     26.62 o 
  -5   2  10        0.02       93.60     24.18 o 
  -4   2  10       30.13       34.76     25.33 o 
  -3   2  10        2.10       26.41     26.41 o 
  -2   2  10        6.23        0.00     24.83 o 
  -1   2  10       25.39       38.07     25.66 o 
   0   2  10        0.32       17.19     19.70 o 
   1   2  10       55.54       93.47     30.47 o 
  -7   3  10        0.01        0.00     25.31 o 
  -6   3  10        4.87       21.62     26.38 o 
  -5   3  10        0.08       24.69     26.63 o 
  -4   3  10        3.04       11.57     25.48 o 
  -3   3  10        0.19        5.13     24.12 o 
  -2   3  10        1.89        7.05     23.67 o 
  -1   3  10        1.00        2.07     25.76 o 
   0   3  10        1.27        7.66     19.05 o 
   1   3  10        0.59        6.88     28.29 o 
  -7   4  10        0.30       18.83     28.10 o 
  -6   4  10        2.54       12.98     27.33 o 
  -5   4  10       25.93       28.34     28.34 o 
  -4   4  10        0.53       26.63     25.13 o 
  -3   4  10       98.71      108.27     26.04 o 
  -2   4  10        0.33       24.79     24.79 o 
  -1   4  10       58.31       18.94     26.58 o 
   0   4  10        3.57        8.77     18.73 o 
   1   4  10        6.43        0.00     28.17 o 
  -6   5  10       10.10       27.09     27.30 o 
  -5   5  10       39.94       24.02     27.53 o 
  -4   5  10        6.64       27.37     27.37 o 
  -3   5  10      128.80      157.65     29.67 o 
  -2   5  10      124.63       83.09     26.29 o 
  -1   5  10       94.69       52.95     29.12 o 
   0   5  10      114.47       73.03     26.37 o 
   1   5  10        0.24        9.78     27.95 o 
  -6   6  10       56.71       89.93     27.80 o 
  -5   6  10        5.35        1.06     28.81 o 
  -4   6  10      135.45      122.29     31.70 o 
  -3   6  10        0.95       24.84     26.48 o 
  -2   6  10       60.44       59.26     28.79 o 
  -1   6  10       61.65       39.08     27.91 o 
   0   6  10        0.15        1.15     18.48 o 
  -5   7  10       28.33       24.55     30.10 o 
  -4   7  10        0.14        3.31     27.63 o 
  -3   7  10       40.08       41.74     27.93 o 
  -2   7  10        9.36       17.89     25.38 o 
  -1   7  10       24.10       25.37     24.90 o 
  -4   8  10       11.06        5.61     28.36 o 
  -3   8  10        0.08       19.97     27.41 o 
  -2   8  10        4.54       37.03     26.68 o 
  -6   1  11        0.97       48.66     25.64 o 
  -5   1  11        3.56        0.00     27.86 o 
  -4   1  11        1.71       16.47     27.70 o 
  -3   1  11        0.92        6.48     27.27 o 
  -2   1  11        0.68        0.00     26.25 o 
  -1   1  11       11.13        4.62     28.83 o 
   0   1  11        0.34        1.53     33.55 o 
  -6   2  11       14.96       60.76     24.40 o 
  -5   2  11       24.23       59.52     26.08 o 
  -4   2  11        8.24       65.60     25.41 o 
  -3   2  11       35.80       70.24     26.47 o 
  -2   2  11        2.02        4.25     26.36 o 
  -1   2  11       42.46       59.55     27.21 o 
   0   2  11       34.04       27.87     19.80 o 
  -6   3  11        7.73       23.56     25.81 o 
  -5   3  11       14.35       18.74     25.53 o 
  -4   3  11       44.52       29.05     26.38 o 
  -3   3  11        0.38       24.52     24.62 o 
  -2   3  11       45.40      121.06     24.39 o 
  -1   3  11       23.93        5.34     25.82 o 
   0   3  11        7.02       13.75     18.80 o 
  -5   4  11       43.65       20.59     27.33 o 
  -4   4  11       13.14       23.58     25.06 o 
  -3   4  11       40.97       49.36     26.00 o 
  -2   4  11        0.18        3.96     23.63 o 
  -1   4  11       28.23       33.80     25.73 o 
  -5   5  11       19.05       19.35     25.83 o 
  -4   5  11        9.01        8.17     26.90 o 
  -3   5  11       14.24       18.96     26.37 o 
  -2   5  11        4.88       35.54     22.33 o 
  -3   6  11       10.62       39.57     25.31 o 
  -4   0  12       75.49       69.25     27.90 o 
  -3   0  12       26.80       40.52     29.50 o 
  -4   1  12        3.19       25.94     25.94 o 
  -3   1  12       32.85        3.14     26.03 o 
                                                 
